# Supplementary material for: Upregulation of TRPV2 exacerbates age-related hearing loss by promoting oxidative stress in spiral ganglion neurons
Source: Mol Brain. 2026 Mar 6;19:24. doi: 10.1186/s13041-026-01286-2 (PMC13077861; doi:10.1186/s13041-026-01286-2)
Supplement: Supplementary file 2 — Supplementary Material 2 [file 13041_2026_1286_MOESM2_ESM.xlsx]

## Sheet: Sheet1
Figure 1B		Figure 1D		Figure 1G		Figure 1H
2M	12M	2M	12M	2M	12M	2M	12M
20	50	1.01321	1.87171	1.15349	1.04905	1.04292	1.45097
20	50	1.03965	2.18533	0.942988	1.07254	0.951863	1.86766
20	60	0.94932	2.46075	1.19189	1.91054	1.23174	1.85872
30	70			0.850085	1.21847	0.697019	1.43741
30	60			0.938557	1.62834	1.16691	1.75514
40	50			0.922984	2.02237	0.909538	1.22071
30	50
20	50
Figure 2C		Figure 2D
2M	12M	2M	12M
0.8157	1.4641	1.4643	0.8775
0.9862	1.4276	1.26998	1.0745
1.198	1.8243	1.8309	1.048
Figure 3C
	Probenecid								solvent
20kHz	40	70	70	70	70	70		20kHz	50	50	50	40	40	40
24kHz	70	80	80	80	90	80		24kHz	70	70	60	70	70	70
28kHz	90	90	80	80	80	80		28kHz	70	80	80	70	80	70
32kHz	90	90	80	90	80	90		32kHz	80	80	80	80	80	80
Figure 3E		Figure 3G		Figure 3I
Solvent	Probenecid	Solvent	Probenecid	Solvent	Probenecid
1.05	1.26	0.826	0.456	12.5	42.86
1.06	1.33	0.92058	0.77	6.66	37.5
1.0545	1.56	1.272	0.63	16.6	50
0.66802	1.24	1.122	0.405	18.75	38.24
1.01	1.52	0.729	0.8571	12.5	27.78
1.09	1.31	1.128	0.7801	10.71	25
	Figure 4D
CON	D-gal	D-gal+NC	D-gal+si-TRPV2
1.03929	1.21027	1.10216	0.788231
1.14082	1.50625	1.29328	0.67678
0.819893	1.54091	0.876153	0.677939
		Figure S1
Figure S1A		Figure S1C				Figure S1D
nc	si-5	CON	D-gal	D-gal+NC	D-gal+si-TRPV2	nc	oe
0.962391	0.241805	0.932761	1.46242	1.33383	0.646765	1.09341	453.602
1.02271	0.234061	0.875248	1.19208	1.15176	0.796665	1.00444	421.885
1.016	0.247567	1.19199	1.5318	0.971852	0.843143	0.910527	426.648
